# Supplementary material for: Selective Activation of M1 Muscarinic Receptors Attenuates Human Colon Cancer Cell Proliferation
Source: Cancers (Basel). 2023 Sep 28;15(19):4766. doi: 10.3390/cancers15194766 (PMC10571583; doi:10.3390/cancers15194766)
Supplement: Supplementary file 1 [file cancers-15-04766-s001.zip]

Archive with 1 entries (1 files):
- cancers-2601850-supplementary.pdf
